# Supplementary material for: HUWE1 plays important role in mouse preimplantation embryo development and the dysregulation is associated with poor embryo development in humans
Source: Sci Rep. 2016 Nov 30;6:37928. doi: 10.1038/srep37928 (PMC5128802; doi:10.1038/srep37928)
Supplement: Supplementary Dataset [file srep37928-s2.xls]

## Sheet: Sheet1
Gestational age(week)
normal group	IVF group
8	7.29
8.14	7.14
7.43	7.86
9	9.29
7.57	8.57
6.86	8.29
7	8.43
7.71	9
8.14	7.86
7.71	8.14
7.43	9.14
	8.29
